# Supplementary material for: Factorial Validity of the German KABC-II at Ages 7 to 12 in a Clinical Sample: Four Factors Fit Better than Five
Source: J Intell. 2023 Jul 22;11(7):148. doi: 10.3390/jintelligence11070148 (PMC10381406; doi:10.3390/jintelligence11070148)
Supplement: Supplementary file 1 [file jintelligence-11-00148-s001.zip]

Archive with 1 entries (1 files):
- jintelligence-2486596-supplementary.pdf
